# Supplementary material for: Y-chromosome phylogeographic analysis of the Greek-Cypriot population reveals elements consistent with Neolithic and Bronze Age settlements
Source: Investig Genet. 2016 Feb 11;7:1. doi: 10.1186/s13323-016-0032-8 (PMC4750176; doi:10.1186/s13323-016-0032-8)
Supplement: Additional file 3: Table S2. — SNP and STR marker specifications. First sheet presents the genotyped SNPs and indels, method of detection, assigned haplogroup, alternate common names, rs number, chromosomal position (Human Reference GRCh37/hg19 assembly), and nucleotide substitution. Second sheet presents the STR name, repeat structure, and allele range in repeat numbers. (XLSX 19 kb) [file 13323_2016_32_MOESM3_ESM.xlsx]

## Sheet:  Y binary markers
Table S2. Specifications for Y-chromosome binary and short tandem repeat markers used.
Marker name	Method of detection	Haplogroup (ISOGG)	Other Names	RefSNP ID	Human Reference GRCh37/hg19 assembly*	Mutation Polarity	present/absent	ISOGG 2015 Y-DNA SNP Index
M60	RFLP	B		rs2032623	21878072	>ins T		http://www.isogg.org/tree/ISOGG_YDNA_SNP_Index.html
M130	Sanger Sequencing	C	Page51; RPS4Y711	rs35284970	2734854	C->T
YAP	Electrophoresis	DE	M1		21612014	del (150bp)->ALU Insert (~455bp)		YHRD - Research/YSNPs
M40	RFLP	E	PF1445; SRY4064; SRY8299	rs9786608	2663943	C->T		http://www.yhrd.org/YSNPs
M215	RFLP	E1b1b	Page40; PF1942	rs2032654	15467824	A->G
M35.1	RFLP	E1b1b1		rs375228668	21741703	G->C
V42	RFLP	E1b1b1b2c			16437344	G->A	no derivatives
V6	RFLP	E1b1b1c		rs369197260	6932007	G->C	no derivatives
V92	RFLP	E1b1b1d			4873798	C->T	no derivatives
M78	RFLP	E1b1b1a1	PF2186	rs368977028	21893303	C->T
V13	RFLP	E1b1b1a1b1a	PF2211	rs368031074	6842263	G->A
V22	RFLP	E1b1b1a1b2		rs368511174	6859957	T->C
V257	RFLP	E1b1b1b1	L19; PF2345		14484596	C->T	no derivatives
M81	RFLP	E1b1b1b1a	PF2554	rs2032640	21892572	C->T	no derivatives
M34	RFLP	E1b1b1b2a1	PF2022	rs373666971	21740716	G->T
M213	RFLP	F	P137; Page38	rs2032665	15526751	T->C
Page94	RFLP	G	PF3137; U17	rs34742138	2846401	C->T
P20 (DYS194)	Sanger Sequencing	G1a			22840857	>del C	no derivatives
U5	RFLP	G2a	PF3141	rs2178500	23973594	T->G
P15	Sanger Sequencing	G2a	PF3112		23244026	C->T
L293	Sanger Sequencing	G2a1a			9985022	G->C
P16_1	Sanger Sequencing	G2a1a			20668988	A->T	no derivatives
P16_2	Sanger Sequencing	G2a1a			20975190	T->A	no derivatives
PF3147	RFLP	G2a2a			7738069	G->A
M286	RFLP	G2a2a1a1		rs13447379	22741799	G->A
L91	RFLP	G2a2a1a2	PF3246; S285		21645555	G->C
L30	RFLP	G2a2b	PF3267; S126	rs34134567	15604899	C->T
M406	Sanger Sequencing	G2a2b1	PF3285		2749995	T->G
P303	RFLP	G2a2b2a	Page108; PF3340; S135; Z765		21645348	T->C
U1	RFLP	G2a2b2a1a		rs9785956	15058878	A->G
M527	RFLP	G2a2b2a1a1	L78	rs35285796	14871976	C->T
L497	Sanger Sequencing	G2a2b2a1b	S317	rs35141399	17423320	C->T
CTS342	RFLP	G2a2b2a1c			6700171	G->T
M69	Sanger Sequencing	H1	Page45	rs2032673	21894058	T->C
M282	Sanger Sequencing	H2		rs13447371	21764431	T->C
M258	RFLP	I	PF3721	rs9341301	15023364	T->C
M438	RFLP	I2	P215; PF3853; S31	rs17307294	16638804	A->G
P37.2	RFLP	I2a1	PF4004	rs199865681	14491684	T->C
M26	RFLP	I2a1a1	PF4056	rs2032629	21865821	G->A	no derivatives
M423	RFLP	I2a1b			19096091	G->A
M436	RFLP	I2a2	P214; PF3856; S33	rs17315680	18747493	G->C
M304	RFLP	J	Page16; PF4609	rs13447352	22749853	A->C
M497	RFLP	J1		rs9786126	17419934	T->C
DYS388≥ 15 ATT	Fragment size analysis	J1* long
DYS388 <15 ATT	Fragment size analysis	J1* short
Page8	RFLP	J1a2b	P58; PF4698	rs34043621	14486667	T->C
M172	Sanger Sequencing	J2	Page28; PF4908	rs2032604	14969634	T->G
M410	RFLP	J2a			2751678	A->G
Page55	RFLP	J2a1	L26; PF5110; S57	rs34459399	22942897	T->C
M322	RFLP	J2a1a		rs13447376	15469740	C->A	no derivatives
M67	mismatch Primer RFLP	J2a1b	PF5137; S51	rs2032628	21878809	A->T
M92	RFLP	J2a1b1		rs2032648	21904023	T->C
L227	RFLP	J2a1b3			6859963	C->T
Z489	RFLP	J2a1b3>subgroup			16089097	G->A
M319	Sanger Sequencing	J2a1d		rs13447373	15467785	T->A
M419	RFLP	J2a1f			15467905	>del AAAAG	no derivatives
M530	Sanger Sequencing	J2a1h	L24	rs35248080	16387143	G->A
DYS445 = 11 TTTA	Fragment size analysis	J2a1h*11 repeats
DYS445 = 10 TTTA	Fragment size analysis	J2a1h*10 repeats
Z387	Sanger Sequencing	J2a1h*6 repeats			6715180	T->C
M318	RFLP	J2a1h2a1b		rs13447372	22744993	T->C	no derivatives
M102	RFLP	J2b		rs2032608	21926112	G->C
M12	RFLP	J2b		rs3903	7583480	G->T
M205	RFLP	J2b1		rs2032657	15587509	T->A
M241	RFLP	J2b2		rs8179022	15018459	G->A
M9	RFLP	K		rs3900	21730257	C->G
P326	Sanger Sequencing	LT	L298		8467290	T->C
M20	RFLP	L	PF5570	rs3911	21733454	A->G
M184	RFLP	T	Page34; USP9Y+3178	rs20320	14898163	G->A
M175	Sanger Sequencing	O		rs2032678	15508699	>del CTTCT	no derivatives
M74	RFLP	P1	N12; PF5963	rs2032635	21889767	G->A
M242	RFLP	Q		rs8179021	15018582	C->T
M25	Sanger Sequencing	Q1a1b			21866664	G->C	no derivatives
M346	Sanger Sequencing	Q1a2			2887156	C->G
M3	Sanger Sequencing	Q1a2a1a1		rs3894	19096363	G->A	no derivatives
M378	Sanger Sequencing	Q1b1	Page100	rs72625304	15027507	A->G	no derivatives
M207	RFLP	R	Page37; UTY2	rs2032658	15581983	A->G
M449	RFLP	R1a	L145; PF6175	rs17306692	14138745	C->A
M448	RFLP	R1a1	L122; PF6237	rs17222202	16520444	T->A
M198	RFLP	R1a1a	PF6238	rs2020857	15030752	C->T
M17	Sanger Sequencing	R1a1a		rs3908	21733164	>del G
Z282	Sanger Sequencing	R1a1a1b1a	S198	rs112563127	15588401	T->C
M458	Sanger Sequencing	R1a1a1b1a1	PF6241		24366464	A->G
Z93	Sanger Sequencing	R1a1a1b2	F992; S202		7552356	G->A
M415	RFLP	R1b1	PF6251	rs9786194	9170545	C->A
P297	RFLP	R1b1a	PF6398	rs9785702	18656508	G->C
M269	RFLP	R1b1a2		rs9786153	22739367	T->C
L23	RFLP	R1b1a2a	PF6534; S141	rs9785971	6753511	G->A
M412	RFLP	R1b1a2a1	L51; PF6536; S167	rs9786140	8502236	G->A
U106	RFLP	R1b1a2a1a1	S21; M405	rs16981293	8796078	C->T	no derivatives
S116	Sanger Sequencing	R1b1a2a1a2	P312; PF6547	rs34276300	22157311	C->A
U152	mismatch Primer RFLP	R1b1a2a1a2b	PF6570; S28	rs1236440	15333149	C->T
Z2105	Sanger Sequencing	R1b1a2a2			15747432	C->A
M589	RFLP	R1b1a2a2a			16387143	C->T
V88	RFLP	R1b1c	PF6279	rs180946844	4862861	C->T
M479	RFLP	R2	PF6107		20834667	C->T	no derivatives
					*Location for insertion and deletion polymorphisms reflect the human reference GRCh37/hg19 (Feb 2009) assembly coordinate position just before the mutational event

## Sheet:  Y STRs markers
STR Marker Name	Repeat structure	Allele Range* (repeat numbers)	Reference Allele	20 STRs examined
DYS388	( ATT)n	[AL 10-18]	12	STRYM kit
DYS445	(TTTA)n	[AL 10-13]	12	3 STRs
DYS461	(TAGA)n CAGA	[AL 8-14]	12
DYS19	(TAGA)n	[AL 10-19]	15	Yfiler kit		Y-STR Fact Sheets
DYS385 a/b	(AAGG)6–7 (GAAA)n	[AL 7-28]	11	17 STRs		http://www.cstl.nist.gov/strbase/ystr_fact.htm
DYS389 I	(TCTG)3 (TCTA)n	[AL 9-17]	12			See also Butler, J.M., Kline, M.C., Decker, A.E. (2008) Addressing Y-chromosome short tandem repeat (Y-STR) allele nomenclature. Journal of Genetic Genealogy 4(2): 125-148
DYS389 II	(TCTG)n (TCTA)n N28 (TCTG)3 (TCTA)n	[AL 24-34]	29
DYS390	(TCTA)2 (TCTG)n (TCTA)n (TCTG)n (TCTA)n TCA (TCTA)2	[AL 17-28]	24
DYS391	(TCTG)3 (TCTA)n	[AL 6-14]	11
DYS392	(TAT)n	[AL 6-17]	13
DYS393	(AGAT)n	[AL 9-17]	12
DYS437	(TCTA)n (TCTG)1–3 (TCTA)4	[AL 13-17]	16
DYS438	(TTTTC)1 (TTTTA)0–1 (TTTTC)n	[AL 6-14]	10
DYS439	(GATA)n	[AL 9-14]	13
DYS448	(AGAGAT)n N42 (AGAGAT)n	[AL 20-26]	22
DYS456	(AGAT)n	[AL 13-18]	15
DYS458	(GAAA)n	[AL 13-20]	16
DYS635 (formerly GATA-C4)	(TCTA)4 (TGTA)2 (TCTA)2 (TGTA)2 (TCTA)2 (TGTA)0-2 (TCTA)n	[AL 17-27]	23
Y-GATA-H4	(AGAT)4 CTAT(AGAT)2 (AGGT)3 (AGAT)n N24 (ATAG)4 (ATAC)1 (ATAG)2	[AL 8-13 (25-30)]	12
	Repeat structure according Gusmao et al (2006)
