# Supplementary material for: Y-chromosome phylogeographic analysis of the Greek-Cypriot population reveals elements consistent with Neolithic and Bronze Age settlements
Source: Investig Genet. 2016 Feb 11;7:1. doi: 10.1186/s13323-016-0032-8 (PMC4750176; doi:10.1186/s13323-016-0032-8)
Supplement: Additional file 4: Table S3. — Y-chromosome haplogroup frequencies and populations included in the PCA of Fig. 3. (XLSX 18 kb) [file 13323_2016_32_MOESM4_ESM.xlsx]

## Sheet: Feuil1
Table S3. Y chromosome haplogroup frequencies and populations included in the PCA of Figure 2.
				Haplogroups
population	Country	Region	N	Y*(xBT)-M91	C-M130	E-M96(xM35)	E-M78	E-M35(xM78)	F-M89	G-M201(xP15)	G-P15	H-M69	I-M170	J1-M267	J2a-M410	J2a-M67	J2a-M92	J2b-M12	K-M9*	L-M20	T-M70	N-M231	O-M175	Q-M242	R2-M124	R1a-M420	R1b-M343	R1b-M269	source
Ararat Valley	Armenia	Caucasus	110					0.055		0.018	0.091		0.009	0.145	0.1	0.036	0.091	0.009		0.009	0.036		0.018			0.009		0.373	[26]
Gardman	Armenia	Caucasus	96					0.042		0.01	0.052		0.083	0.042	0.146	0.073	0.073	0.031		0.01	0.063	0.01				0.052		0.313	[26]
Lake Van	Armenia	Caucasus	103				0.039	0.039			0.078		0.019	0.136	0.194	0.068	0.01	0.019		0.019	0.039			0.01	0.01			0.32	[26]
Sasun	Armenia	Caucasus	104					0.029			0.125			0.096	0.096	0.077				0.038	0.202				0.173	0.01		0.154	[26]
Burgas	Bulgaria	Continental Balkans	45			0.022	0.2	0.044			0.044		0.156	0.066	0.066			0.111								0.111		0.177	[28]
Varna	Bulgaria	Continental Balkans	15			0.067	0.2						0.401					0.067								0.134		0.133	[28]
Lovech	Bulgaria	Continental Balkans	62				0.242	0.016			0.048		0.193	0.032	0.113			0.064		0.016	0.016			0.016		0.194	0.016	0.032	[28]
Montana	Bulgaria	Continental Balkans	80		0.013		0.238	0.025			0.038		0.251	0.05	0.038			0.038			0.013			0.013		0.226		0.064	[28]
Plovdiv	Bulgaria	Continental Balkans	159			0.006	0.201	0.025			0.038	0.006	0.296	0.019	0.032	0.025		0.038			0.013	0.006		0.006		0.164	0.006	0.112	[28]
Razgrad	Bulgaria	Continental Balkans	21				0.381				0.143		0.095		0.048			0.048			0.048					0.095		0.143	[28]
Sofia City	Bulgaria	Continental Balkans	59				0.085	0.017			0.034	0.034	0.322	0.068	0.034		0.017	0.034			0.017					0.204		0.136	[28]
Sofia province	Bulgaria	Continental Balkans	257		0.008		0.171	0.019			0.067	0.004	0.296	0.039	0.047	0.012	0.008	0.043			0.008	0.004		0.004	0.004	0.175		0.094	[28]
Haskovo	Bulgaria	Continental Balkans	41				0.293	0.024					0.097	0.024	0.073		0.024				0.024					0.293		0.147	[28]
Unspecified	Bulgaria	Continental Balkans	69		0.014		0.145	0.014			0.057	0.014	0.319		0.028	0.014	0.014	0.014		0.014	0.058	0.029				0.115		0.144	[28]
Nea Nikomedia	Greece	Mediterranean coast	57				0.158	0.036			0.035		0.124	0.105	0.018		0.018	0.07		0.018		0.018				0.211		0.193	[18]
Sesklo/Dimini	Greece	Mediterranean coast	57				0.386	0.018			0.053		0.14	0.035	0.035	0.035	0.018	0.088				0.018				0.123		0.053	[18]
Lerna/Franchti	Greece	Mediterranean coast	57				0.351				0.053		0.212	0.018	0.071	0.053	0.018	0.018				0.036				0.018		0.158	[18]
Crete	Crete	Mediterranean Island	193				0.067	0.021			0.109		0.128	0.083	0.202	0.052	0.026	0.031		0.005		0.021				0.088		0.17	[18]
Lebanese	Lebanon	Levant/Middle East	914		0.001	0.014	0.105	0.057		0.066	0.036		0.048	0.201	0.153	0.078	0.001	0.027		0.052	0.047	0.009	0.001	0.02	0.002	0.038	0.008	0.073	[12]
Albania	Albania	Continental Balkans	119				0.311	0.017		0.017			0.193	0.05		0.025	0.008	0.143								0.05		0.185	[29]
Croatia	Croatia	Continental Balkans	118				0.085	0.008		0.025	0.021		0.398		0.008	0.008		0.042				0.017				0.297		0.093	[29]
Czech Republic	Czech Republic	Continental Europe	75							0.011	0.029		0.107					0.053			0.013	0.027				0.427		0.333	[29]
Hungary	Hungary	Continental Europe	53				0.075	0.019		0.001	0.018		0.132			0.019					0.019					0.566		0.151	[29]
Baghdad	Iraq	Levant/Middle East	154			0.013	0.078	0.045		0.019			0.006	0.312	0.136	0.052	0.013	0.039		0.006	0.065			0.019		0.084		0.11	[29]
Arabs	Egypt	Levant/Middle East	147	0.027		0.027	0.177	0.177			0.088		0.007	0.211	0.082	0.027		0.007			0.082				0.007	0.014	0.034	0.02	[27] updated in [30]
Turkey/Central	Turkey	Levant/Middle East	163		0.013		0.02	0.066			0.122	0.007	0.053	0.079	0.204	0.026	0.039	0.007		0.007		0.043		0.02	0.013	0.053	0.007	0.191	[31] updated by [30]
Turkey/East	Turkey	Levant/Middle East	246		0.005		0.048	0.063		0.024	0.101	0.005	0.019	0.096	0.168	0.029	0.01	0.029		0.063		0.033	0.005	0.029	0.01	0.091	0.019	0.12	[31] updated by [30]
Turkey/West	Turkey	Levant/Middle East	208	0.012	0.025	0.018	0.08	0.043			0.093	0.006	0.098	0.092	0.117	0.055	0.037	0.012		0.037	0.025	0.024		0.006	0.006	0.08		0.135	[31] updated by [30]
Italy_I	Italy	Mediterranean coast	161				0.112	0.006	0.019		0.081		0.081	0.019	0.043	0.025	0.012	0.006			0.012					0.031		0.553	[32]
Italy_II	Italy	Mediterranean coast	73				0.123	0.027	0.014		0.068		0.123	0.014	0.11	0.014	0.014			0.082	0.027						0.014	0.37	[32]
Italy_III	Italy	Mediterranean coast	29				0.069	0.034			0.103		0.103	0.069				0.034										0.586	[32]
Italy_IV	Italy	Mediterranean coast	123				0.081	0.033	0.016	0.008	0.057		0.057	0.033	0.057	0.008		0.016		0.008	0.033					0.049		0.545	[32]
Italy_V	Italy	Mediterranean coast	77				0.078	0.026		0.013	0.143		0.039	0.039	0.13	0.026	0.026	0.052		0.013						0.039	0.013	0.364	[32]
Italy_VI	Italy	Mediterranean coast	198				0.131	0.045		0.005	0.167		0.071	0.04	0.071	0.03	0.03	0.04		0.025	0.045					0.04		0.258	[32]
Italy_VII	Italy	Mediterranean Island	141			0.014	0.106	0.071		0.007	0.113		0.05	0.064	0.113	0.028	0.028	0.021			0.021					0.057	0.014	0.291	[32]
Italy_VIII	Italy	Mediterranean Island	82			0.012	0.024	0.073	0.012		0.134		0.415	0.024	0.061	0.012					0.012						0.037	0.183	[32]
Cyprus	Cyprus	Mediterranean Island	631	0.002	0.002		0.119	0.111	0.002		0.127	0.003	0.035	0.065	0.158	0.062	0.041	0.073	0.002	0.019	0.025			0.003		0.044	0.005	0.103	present study
References
12. Zalloua PA, Xue Y, Khalife J, Makhoul N, Debiane L, Platt DE et al. Y-chromosomal diversity in Lebanon is structured by recent historical events. Am J Hum Genet. 2008;82:873-82.
18. King RJ, Ozcan SS, Carter T, Kalfoglu E, Atasoy S, Triantaphyllidis C et al. Differential Y-chromosome Anatolian influences on the Greek and Cretan Neolithic. Ann Hum Genet. 2008;72:205-14.
26. Herrera KJ, Lowery RK, Hadden L, Calderon S, Chiou C, Yepiskoposyan L et al. Neolithic patrilineal signals indicate that the Armenian plateau was repopulated by agriculturalists. Eur J Hum Genet. 2012;20:313-20.
27. Luis JR, Rowold DJ, Regueiro M, Caeiro B, Cinnioglu C, Roseman C et al. The Levant versus the Horn of Africa: evidence for bidirectional corridors of human migrations. Am J Hum Genet. 2004;74:532-44.
28. Karachanak S, Grugni V, Fornarino S, Nesheva D, Al-Zahery N, Battaglia V et al. Y-chromosome diversity in modern Bulgarians: new clues about their ancestry. PLoS One. 2013;8:e56779.
29. Grugni V, Battaglia V, Hooshiar Kashani B, Parolo S, Al-Zahery N, Achilli A et al. Ancient migratory events in the Middle East: new clues from the Y-chromosome variation of modern Iranians. PLoS One. 2012;7:e41252.
30. Rootsi S, Myres NM, Lin AA, Jarve M, King RJ, Kutuev I et al. Distinguishing the co-ancestries of haplogroup G Y-chromosomes in the populations of Europe and the Caucasus. Eur J Hum Genet. 2012;20:1275-82.
31. Cinnioglu C, King R, Kivisild T, Kalfoglu E, Atasoy S, Cavalleri GL et al. Excavating Y-chromosome haplotype strata in Anatolia. Hum Genet. 2004;114:127-48.
32. Boattini A, Martinez-Cruz B, Sarno S, Harmant C, Useli A, Sanz P et al. Uniparental markers in Italy reveal a sex-biased genetic structure and different historical strata. PLoS One. 2013;8:e65441.
